# Supplementary material for: Dose-Dependent Effect of Tilmicosin Residues on ermA Rebound Mediated by IntI1 in Pig Manure Compost
Source: Microorganisms. 2025 Sep 11;13(9):2123. doi: 10.3390/microorganisms13092123 (PMC12472723; doi:10.3390/microorganisms13092123)
Supplement: Supplementary file 1 [file microorganisms-13-02123-s001.zip]

Archive with 1 entries (1 files):
- microorganisms-3840114-supplementary.pdf
